# Supplementary material for: Comparison of gene clustering criteria reveals intrinsic uncertainty in pangenome analyses
Source: Genome Biol. 2023 Oct 30;24:250. doi: 10.1186/s13059-023-03089-3 (PMC10614367; doi:10.1186/s13059-023-03089-3)
Supplement: Supplementary file 1 — Additional file 1: Table S1. Popular tools for gene clustering and their application to pangenome analysis. [file 13059_2023_3089_MOESM1_ESM.xlsx]

## Sheet: Hoja1
Table S1: Popular tools for gene clustering and their application to pangenome analysis
Name	Criterion	Description	Ref.
eggNOG-mapper	Reference db	Annotation and classification of sequences using as reference the eggNOG database of orthologous gene clusters.	[1]
CD-HIT	Homology	Fast gene clustering tool based on customizable homology and coverage thresholds.	[2]
MMseqs2	Homology	Ultra-fast clustering tool based on customizable homology and coverage thresholds.	[3]
PanACoTA	Homology	Integrated pangenome analysis workflow. It uses MMseqs2 as the gene clustering method.	[4]
PPanGGOLiN	Homology	Comparative genomics workflow designed to study (pan)genome plasticity. It uses MMseqs2 as the default clustering method.	[5]
MetaPGN	Homology (also synteny for MAG)	Pangenome analysis pipeline that produces a graph-based visualization of synteny patterns with respect to a reference genome. Gene clustering based is on sequence similarity, although a synteny criterion is applied to filter genes from metagenomic assemblies.	[6]
mOTUlizer	Homology (default)	Designed for pangenome analysis with incomplete genomes. By default, it uses MMseqs2 as the gene clustering method, although it admits input from other gene clustering tools.	[7]
OrthoFinder	Orthology (tree-based)	Although originally designed to identify orthologs across species, the results of this study suggest that it also performs well when applied to strains of the same species, as is the case for pangenomes.	[8]
panX	Orthology (tree-based)	Pangenome analysis and visualization platform with online (precomputed) and stand-alone versions. Paralog discrimination is achieved by comparing gene-level phylogenetic trees with a reference species tree.	[9]
orthoMCL	Orthology (network-based)	Gene clustering based on the detection of communities in a reciprocal best-hit network. The original implementation (based on all-against-all BLAST) limits its applicability to a relatively small number of genomes.	[10]
COGsoft	Orthology (network-based)	Gene clustering based on the detection of communities in a reciprocal best-hit network (up to 60 times faster than orthoMCL). This tool is used by the Virus Orthologous Groups (VOG) database.	[11]
PIRATE	Orthology (network-based)	Pangenome analysis pipeline that applies an iterative refinement of gene clusters to efficiently identify paralogs and gene fission/fusion events.	[12]
PGAP	Orthology (network-based)	Pangenome analysis pipeline based on gene clusters obtained with MultiParanoid or by applying community detection algorithms to a sequence similarity network.	[13]
MultiParanoid	Orthology (other heuristics)	Multi-species ortholog and in-paralog clustering by merging pairwise ortholog clusters previously obtained with InParanoid	[14]
OMA	Orthology (other heuristics)	Database and standalone package for the detection of orthologous groups. Starting from all-against-all alignments, a set of heuristic rules is applied to distinguish between paralogs and true orthologs.	[15]
panOCT	Synteny	Synteny-based gene clustering tool designed for the study of microbial pangenomes.	[16]
roary	Synteny	Pangenome analysis workflow with paralog discrimination based on gene neighborhood.	[17]
Panaroo	Synteny	Pangenome analysis pipeline that uses synteny conservation to correct for gene prediction errors, filter contamination, and find missing genes. Especially designed to deal with fragmented and contaminated assemblies.	[18]
PEPPAN	Orthology + Synteny	Pangenome analysis pipeline that combines orthology (tree-based) and synteny approaches for maximum accuracy in paralog discrimination.	[19]
[1] Huerta-Cepas J, Forslund K, Coelho LP, Szklarczyk D, Jensen LJ, von Mering C, et al. Fast Genome-Wide Functional Annotation through Orthology Assignment by eggNOG-Mapper. Mol Biol Evol. 2017;34:2115–22.
[2] Fu L, Niu B, Zhu Z, Wu S, Li W. CD-HIT: accelerated for clustering the next-generation sequencing data. Bioinformatics. 2012;28:3150–2.
[3] Steinegger M, Söding J. MMseqs2 enables sensitive protein sequence searching for the analysis of massive data sets. Nat Biotechnol. 2017;35:1026–8.
[4] Perrin A, Rocha EPC. PanACoTA: a modular tool for massive microbial comparative genomics. NAR Genom Bioinform. 2021;3:lqaa106.
[5] Gautreau G, Bazin A, Gachet M, Planel R, Burlot L, Dubois M, et al. PPanGGOLiN: Depicting microbial diversity via a partitioned pangenome graph. PLoS Comput Biol. 2020;16:e1007732.
[6] Peng Y, Tang S, Wang D, Zhong H, Jia H, Cai X. MetaPGN: a pipeline for construction and graphical visualization of annotated pangenome networks. GigaScience 2018;7:giy121.
[7] Buck M, Mehrshad M, Bertilsson S. mOTUpan: a robust Bayesian approach to leverage metagenome-assembled genomes for core-genome estimation. NAR Genom Bioinform. 2022;4:lqac060.
[8] Emms DM, Kelly S. OrthoFinder: phylogenetic orthology inference for comparative genomics. Genome Biol. 2019;20:238.
[9] Ding W, Baumdicker F, Neher RA. panX: pan-genome analysis and exploration. Nucleic Acids Res. 2018;46:e5.
[10] Li L, Stoeckert CJ Jr, Roos DS. OrthoMCL: identification of ortholog groups for eukaryotic genomes. Genome Res. 2003;13:2178–89.
[11] Kristensen DM, Kannan L, Coleman MK, Wolf YI, Sorokin A, Koonin EV, Mushegian A. A low-polynomial algorithm for assembling clusters of orthologous groups from intergenomic symmetric best matches. Bioinformatics 2010;26:1481-7.
[12] Bayliss SC, Thorpe HA, Coyle NM, Sheppard SK, Feil EJ. PIRATE: A fast and scalable pangenomics toolbox for clustering diverged orthologues in bacteria. Gigascience. 2019;8.
[13] Zhao Y, Wu J, Yang J, Sun S, Xiao J, Yu J. PGAP: pan-genomes analysis pipeline. Bioinformatics 2012;28:416-8.
[14] Alexeyenko A, Tamas I, Liu G, Sonnhammer ELL. Automatic clustering of orthologs and inparalogs shared by multiple proteomes. Bioinformatics 2006;22:e9-e15.
[15] Dessimoz C, Cannarozzi G, Gil M, Margadant D, Roth A, Schneider A, et al. OMA, A Comprehensive, Automated Project for the Identification of Orthologs from Complete Genome Data: Introduction and First Achievements. Comparative Genomics. Springer Berlin Heidelberg; 2005. p. 61–72.
[16] Fouts DE, Brinkac L, Beck E, Inman J, Sutton G. PanOCT: automated clustering of orthologs using conserved gene neighborhood for pan-genomic analysis of bacterial strains and closely related species. Nucleic Acids Res. 2012;40:e172.
[17] Page AJ, Cummins CA, Hunt M, Wong VK, Reuter S, Holden MTG, et al. Roary: rapid large-scale prokaryote pan genome analysis. Bioinformatics. 2015;31:3691–3.
[18] Tonkin-Hill G, MacAlasdair N, Ruis C, Weimann A, Horesh G, Lees JA, et al. Producing polished prokaryotic pangenomes with the Panaroo pipeline. Genome Biology 2020;21:180.
[19] Zhou Z, Charlesworth J, Achtman M. Accurate reconstruction of bacterial pan- and core genomes with PEPPAN. Genome Res. 2020;30:1667–79.
