# Supplementary material for: Comparison of gene clustering criteria reveals intrinsic uncertainty in pangenome analyses
Source: Genome Biol. 2023 Oct 30;24:250. doi: 10.1186/s13059-023-03089-3 (PMC10614367; doi:10.1186/s13059-023-03089-3)
Supplement: Supplementary file 4 — Additional file 4. Ready-to-use code to calculate the predicted percentage of accessory genes per genome from the output of mOTUpan. [file 13059_2023_3089_MOESM4_ESM.zip]

Archive with 1 entries (1 files):
- PredictedAccessoryPerGenome.sh
