# Supplementary material for: Comparison of gene clustering criteria reveals intrinsic uncertainty in pangenome analyses
Source: Genome Biol. 2023 Oct 30;24:250. doi: 10.1186/s13059-023-03089-3 (PMC10614367; doi:10.1186/s13059-023-03089-3)
Supplement: Supplementary file 4 — Additional file 4. Ready-to-use code to calculate the predicted percentage of accessory genes per genome from the output of mOTUpan. [file 13059_2023_3089_MOESM4_ESM.zip › PredictedAccessoryPerGenome.sh]

#!/bin/bash
# Usage: ./PredictedAccessoryPerGenome.sh <mOTUpan_results_file>
# Or also: bash PredictedAccessoryPerGenome.sh <mOTUpan_results_file>
# Disclaimer: The script does not perform any sanity check. Please, check the input file before running it.
# Author: Jaime Iranzo (09/08/2023)
FILE=$1
echo "Results extracted from mOTUpan file: $FILE"
Core=$(grep '#core_length=' "$FILE" | cut -d'=' -f2) && echo "Estimated core genome size = $Core"
Gsz=$(grep '#mean_est_genome_size=' "$FILE" | cut -d'=' -f2 | cut -d'.' -f1) && echo "Mean estimated genome size = $Gsz"
PredAccPerGenome=$(bc <<< "scale=6 ; 1 - $Core / $Gsz") && echo "Predicted fraction of accessory genes per genome: $PredAccPerGenome"
